# Supplementary material for: Diagnostic Yield and Safety of Pulmonologist-Performed Ultrasound-Guided Transthoracic Core Biopsy: A Seven-Year Cohort Study
Source: Diagnostics (Basel). 2026 Jun 19;16(12):1913. doi: 10.3390/diagnostics16121913 (PMC13298387; doi:10.3390/diagnostics16121913)
Supplement: Supplementary file 1 [file diagnostics-16-01913-s001.zip]

Archive with 1 entries (1 files):
- diagnostics-4347671-supplementary.pdf
